# Supplementary material for: Cooperative Carbon Dioxide Capture in Diamine-Appended Magnesium–Olsalazine Frameworks
Source: J Am Chem Soc. 2023 Jul 26;145(31):17151–63. doi: 10.1021/jacs.3c03870 (PMC10416307; doi:10.1021/jacs.3c03870)
Supplement: Supplementary file 1 — ja3c03870_si_001.zip [file ja3c03870_si_001.zip]

Archive with 9 entries (8 files):
- DFT_CIF/
- DFT_CIF/e2_olz.cif
- __MACOSX/DFT_CIF/._e2_olz.cif
- DFT_CIF/co2_ee2_olz.cif
- __MACOSX/DFT_CIF/._co2_ee2_olz.cif
- DFT_CIF/ee2_olz.cif
- __MACOSX/DFT_CIF/._ee2_olz.cif
- DFT_CIF/co2_e2_olz.cif
- __MACOSX/DFT_CIF/._co2_e2_olz.cif
