# Supplementary material for: Cooperative Carbon Dioxide Capture in Diamine-Appended Magnesium–Olsalazine Frameworks
Source: J Am Chem Soc. 2023 Jul 26;145(31):17151–63. doi: 10.1021/jacs.3c03870 (PMC10416307; doi:10.1021/jacs.3c03870)
Supplement: Supplementary file 1 — ja3c03870_si_001.zip [file ja3c03870_si_001.zip › DFT_CIF/e2_olz.cif]

#======================================================================

# CRYSTAL DATA

#----------------------------------------------------------------------

data_VESTA_phase_1


_chemical_name_common                  'olz'
_cell_length_a                         25.54128
_cell_length_b                         25.54128
_cell_length_c                         6.98186
_cell_angle_alpha                      90
_cell_angle_beta                       90
_cell_angle_gamma                      120
_space_group_name_H-M_alt              'P 1'
_space_group_IT_number                 1

loop_
_space_group_symop_operation_xyz
   'x, y, z'

loop_
   _atom_site_label
   _atom_site_occupancy
   _atom_site_fract_x
   _atom_site_fract_y
   _atom_site_fract_z
   _atom_site_adp_type
   _atom_site_B_iso_or_equiv
   _atom_site_type_symbol
   N1         1.0     0.477199      0.975755      0.716166     Biso  1.000000 N
   N2         1.0     0.024245      0.501444      0.382833     Biso  1.000000 N
   N3         1.0     0.498556      0.522801      0.049499     Biso  1.000000 N
   N4         1.0     0.975755      0.477199      0.283834     Biso  1.000000 N
   N5         1.0     0.501444      0.024245      0.617167     Biso  1.000000 N
   N6         1.0     0.522801      0.498556      0.950501     Biso  1.000000 N
   N7         1.0     0.480645      0.734518      0.564920     Biso  1.000000 N
   N8         1.0     0.265482      0.746127      0.231587     Biso  1.000000 N
   N9         1.0     0.253873      0.519355      0.898254     Biso  1.000000 N
   N10        1.0     0.734518      0.480645      0.435080     Biso  1.000000 N
   N11        1.0     0.746127      0.265482      0.768413     Biso  1.000000 N
   N12        1.0     0.519355      0.253873      0.101746     Biso  1.000000 N
   N13        1.0     0.575817      0.726541      0.822482     Biso  1.000000 N
   N14        1.0     0.273459      0.849276      0.489149     Biso  1.000000 N
   N15        1.0     0.150724      0.424183      0.155815     Biso  1.000000 N
   N16        1.0     0.726541      0.575817      0.177518     Biso  1.000000 N
   N17        1.0     0.849276      0.273459      0.510851     Biso  1.000000 N
   N18        1.0     0.424183      0.150724      0.844185     Biso  1.000000 N
   C1         1.0     0.452497      0.921385      0.609485     Biso  1.000000 C
   C2         1.0     0.078615      0.531112      0.276152     Biso  1.000000 C
   C3         1.0     0.468888      0.547503      0.942818     Biso  1.000000 C
   C4         1.0     0.921385      0.452497      0.390515     Biso  1.000000 C
   C5         1.0     0.531112      0.078615      0.723848     Biso  1.000000 C
   C6         1.0     0.547503      0.468888      0.057181     Biso  1.000000 C
   C7         1.0     0.419225      0.868310      0.714559     Biso  1.000000 C
   C8         1.0     0.131690      0.550915      0.381226     Biso  1.000000 C
   C9         1.0     0.449085      0.580774      0.047892     Biso  1.000000 C
   C10        1.0     0.868310      0.419225      0.285441     Biso  1.000000 C
   C11        1.0     0.550915      0.131690      0.618774     Biso  1.000000 C
   C12        1.0     0.580774      0.449085      0.952108     Biso  1.000000 C
   C13        1.0     0.395556      0.810966      0.631005     Biso  1.000000 C
   C14        1.0     0.189034      0.584590      0.297672     Biso  1.000000 C
   C15        1.0     0.415410      0.604444      0.964339     Biso  1.000000 C
   C16        1.0     0.810966      0.395556      0.368995     Biso  1.000000 C
   C17        1.0     0.584590      0.189034      0.702328     Biso  1.000000 C
   C18        1.0     0.604444      0.415410      0.035661     Biso  1.000000 C
   C19        1.0     0.406033      0.806364      0.430311     Biso  1.000000 C
   C20        1.0     0.193636      0.599669      0.096977     Biso  1.000000 C
   C21        1.0     0.400331      0.593967      0.763644     Biso  1.000000 C
   C22        1.0     0.806364      0.406033      0.569689     Biso  1.000000 C
   C23        1.0     0.599669      0.193636      0.903023     Biso  1.000000 C
   C24        1.0     0.593967      0.400331      0.236356     Biso  1.000000 C
   C25        1.0     0.438552      0.861198      0.324226     Biso  1.000000 C
   C26        1.0     0.138802      0.577354     -0.009107     Biso  1.000000 C
   C27        1.0     0.422646      0.561448      0.657560     Biso  1.000000 C
   C28        1.0     0.861198      0.438552      0.675774     Biso  1.000000 C
   C29        1.0     0.577354      0.138802      0.009107     Biso  1.000000 C
   C30        1.0     0.561448      0.422646      0.342440     Biso  1.000000 C
   C31        1.0     0.461274      0.917181      0.410589     Biso  1.000000 C
   C32        1.0     0.082819      0.544093      0.077256     Biso  1.000000 C
   C33        1.0     0.455907      0.538726      0.743922     Biso  1.000000 C
   C34        1.0     0.917181      0.461274      0.589411     Biso  1.000000 C
   C35        1.0     0.544093      0.082819      0.922744     Biso  1.000000 C
   C36        1.0     0.538726      0.455907      0.256078     Biso  1.000000 C
   C37        1.0     0.360444      0.757582      0.758673     Biso  1.000000 C
   C38        1.0     0.242418      0.602862      0.425340     Biso  1.000000 C
   C39        1.0     0.397138      0.639556      0.092007     Biso  1.000000 C
   C40        1.0     0.757582      0.360444      0.241327     Biso  1.000000 C
   C41        1.0     0.602862      0.242418      0.574660     Biso  1.000000 C
   C42        1.0     0.639556      0.397138      0.907993     Biso  1.000000 C
   C43        1.0     0.506519      0.766233      0.751962     Biso  1.000000 C
   C44        1.0     0.233767      0.740285      0.418628     Biso  1.000000 C
   C45        1.0     0.259715      0.493481      0.085295     Biso  1.000000 C
   C46        1.0     0.766233      0.506519      0.248038     Biso  1.000000 C
   C47        1.0     0.740285      0.233767      0.581372     Biso  1.000000 C
   C48        1.0     0.493481      0.259715      0.914705     Biso  1.000000 C
   C49        1.0     0.572171      0.781536      0.783908     Biso  1.000000 C
   C50        1.0     0.218464      0.790636      0.450575     Biso  1.000000 C
   C51        1.0     0.209364      0.427829      0.117241     Biso  1.000000 C
   C52        1.0     0.781536      0.572171      0.216092     Biso  1.000000 C
   C53        1.0     0.790636      0.218464      0.549425     Biso  1.000000 C
   C54        1.0     0.427829      0.209364      0.882759     Biso  1.000000 C
   C55        1.0     0.632446      0.729378      0.759323     Biso  1.000000 C
   C56        1.0     0.270622      0.903068      0.425990     Biso  1.000000 C
   C57        1.0     0.096932      0.367554      0.092656     Biso  1.000000 C
   C58        1.0     0.729378      0.632446      0.240677     Biso  1.000000 C
   C59        1.0     0.903068      0.270622      0.574010     Biso  1.000000 C
   C60        1.0     0.367554      0.096932      0.907344     Biso  1.000000 C
   C61        1.0     0.624731      0.665869      0.756303     Biso  1.000000 C
   C62        1.0     0.334131      0.958862      0.422969     Biso  1.000000 C
   C63        1.0     0.041138      0.375269      0.089636     Biso  1.000000 C
   C64        1.0     0.665869      0.624731      0.243697     Biso  1.000000 C
   C65        1.0     0.958862      0.334131      0.577031     Biso  1.000000 C
   C66        1.0     0.375269      0.041138      0.910364     Biso  1.000000 C
   O1         1.0     0.349558      0.766160      0.930647     Biso  1.000000 O
   O2         1.0     0.233840      0.583398      0.597313     Biso  1.000000 O
   O3         1.0     0.416602      0.650442      0.263980     Biso  1.000000 O
   O4         1.0     0.766160      0.349558      0.069353     Biso  1.000000 O
   O5         1.0     0.583398      0.233840      0.402687     Biso  1.000000 O
   O6         1.0     0.650442      0.416602      0.736020     Biso  1.000000 O
   O7         1.0     0.341828      0.703748      0.692355     Biso  1.000000 O
   O8         1.0     0.296252      0.638081      0.359022     Biso  1.000000 O
   O9         1.0     0.361919      0.658172      0.025689     Biso  1.000000 O
   O10        1.0     0.703748      0.341828      0.307645     Biso  1.000000 O
   O11        1.0     0.638081      0.296252      0.640978     Biso  1.000000 O
   O12        1.0     0.658172      0.361919      0.974311     Biso  1.000000 O
   O13        1.0     0.388069      0.753626      0.341837     Biso  1.000000 O
   O14        1.0     0.246374      0.634444      0.008503     Biso  1.000000 O
   O15        1.0     0.365556      0.611931      0.675170     Biso  1.000000 O
   O16        1.0     0.753626      0.388069      0.658163     Biso  1.000000 O
   O17        1.0     0.634444      0.246374     -0.008503     Biso  1.000000 O
   O18        1.0     0.611931      0.365556      0.324830     Biso  1.000000 O
   H1         1.0     0.588329      0.459920      0.801123     Biso  1.000000 H
   H2         1.0     0.540080      0.128410      0.467790     Biso  1.000000 H
   H3         1.0     0.871590      0.411671      0.134456     Biso  1.000000 H
   H4         1.0     0.459920      0.588329      0.198877     Biso  1.000000 H
   H5         1.0     0.128410      0.540080      0.532210     Biso  1.000000 H
   H6         1.0     0.411671      0.871590      0.865544     Biso  1.000000 H
   H7         1.0     0.553671      0.411156      0.493603     Biso  1.000000 H
   H8         1.0     0.588844      0.142514      0.160270     Biso  1.000000 H
   H9         1.0     0.857486      0.446329      0.826937     Biso  1.000000 H
   H10        1.0     0.411156      0.553671      0.506397     Biso  1.000000 H
   H11        1.0     0.142514      0.588844      0.839730     Biso  1.000000 H
   H12        1.0     0.446329      0.857486      0.173063     Biso  1.000000 H
   H13        1.0     0.513062      0.471362      0.338163     Biso  1.000000 H
   H14        1.0     0.528638      0.041700      0.004830     Biso  1.000000 H
   H15        1.0     0.958300      0.486938      0.671497     Biso  1.000000 H
   H16        1.0     0.471362      0.513062      0.661837     Biso  1.000000 H
   H17        1.0     0.041700      0.528638     -0.004830     Biso  1.000000 H
   H18        1.0     0.486938      0.958300      0.328503     Biso  1.000000 H
   H19        1.0     0.499729      0.764914      0.455457     Biso  1.000000 H
   H20        1.0     0.235086      0.734815      0.122123     Biso  1.000000 H
   H21        1.0     0.265185      0.500271      0.788790     Biso  1.000000 H
   H22        1.0     0.764914      0.499729      0.544543     Biso  1.000000 H
   H23        1.0     0.734815      0.235086      0.877877     Biso  1.000000 H
   H24        1.0     0.500271      0.265185      0.211210     Biso  1.000000 H
   H25        1.0     0.493598      0.703109      0.540616     Biso  1.000000 H
   H26        1.0     0.296891      0.790489      0.207283     Biso  1.000000 H
   H27        1.0     0.209511      0.506402      0.873950     Biso  1.000000 H
   H28        1.0     0.703109      0.493598      0.459384     Biso  1.000000 H
   H29        1.0     0.790489      0.296891      0.792717     Biso  1.000000 H
   H30        1.0     0.506402      0.209511      0.126050     Biso  1.000000 H
   H31        1.0     0.503473      0.807399      0.752750     Biso  1.000000 H
   H32        1.0     0.192601      0.696074      0.419416     Biso  1.000000 H
   H33        1.0     0.303926      0.496527      0.086083     Biso  1.000000 H
   H34        1.0     0.807399      0.503473      0.247250     Biso  1.000000 H
   H35        1.0     0.696074      0.192601      0.580584     Biso  1.000000 H
   H36        1.0     0.496527      0.303926      0.913917     Biso  1.000000 H
   H37        1.0     0.477757      0.737175      0.867680     Biso  1.000000 H
   H38        1.0     0.262825      0.740582      0.534347     Biso  1.000000 H
   H39        1.0     0.259418      0.522243      0.201014     Biso  1.000000 H
   H40        1.0     0.737175      0.477757      0.132320     Biso  1.000000 H
   H41        1.0     0.740582      0.262825      0.465653     Biso  1.000000 H
   H42        1.0     0.522243      0.259418      0.798986     Biso  1.000000 H
   H43        1.0     0.591365      0.812590      0.905674     Biso  1.000000 H
   H44        1.0     0.187410      0.778774      0.572341     Biso  1.000000 H
   H45        1.0     0.221226      0.408635      0.239007     Biso  1.000000 H
   H46        1.0     0.812590      0.591365      0.094326     Biso  1.000000 H
   H47        1.0     0.778774      0.187410      0.427659     Biso  1.000000 H
   H48        1.0     0.408635      0.221226      0.760993     Biso  1.000000 H
   H49        1.0     0.598962      0.805874      0.656200     Biso  1.000000 H
   H50        1.0     0.194126      0.793088      0.322866     Biso  1.000000 H
   H51        1.0     0.206912      0.401038     -0.010467     Biso  1.000000 H
   H52        1.0     0.805874      0.598962      0.343800     Biso  1.000000 H
   H53        1.0     0.793088      0.194126      0.677134     Biso  1.000000 H
   H54        1.0     0.401038      0.206912      0.010467     Biso  1.000000 H
   H55        1.0     0.540071      0.689413      0.763402     Biso  1.000000 H
   H56        1.0     0.310587      0.850657      0.430068     Biso  1.000000 H
   H57        1.0     0.149343      0.459929      0.096735     Biso  1.000000 H
   H58        1.0     0.689413      0.540071      0.236598     Biso  1.000000 H
   H59        1.0     0.850657      0.310587      0.569932     Biso  1.000000 H
   H60        1.0     0.459929      0.149343      0.903265     Biso  1.000000 H
   H61        1.0     0.668542      0.758704     -0.141230     Biso  1.000000 H
   H62        1.0     0.241296      0.909838      0.525437     Biso  1.000000 H
   H63        1.0     0.090162      0.331458      0.192104     Biso  1.000000 H
   H64        1.0     0.758704      0.668542      0.141230     Biso  1.000000 H
   H65        1.0     0.909838      0.241296      0.474563     Biso  1.000000 H
   H66        1.0     0.331458      0.090162      0.807896     Biso  1.000000 H
   H67        1.0     0.646297      0.750092      0.615653     Biso  1.000000 H
   H68        1.0     0.249908      0.896204      0.282320     Biso  1.000000 H
   H69        1.0     0.103796      0.353703     -0.051014     Biso  1.000000 H
   H70        1.0     0.750092      0.646297      0.384347     Biso  1.000000 H
   H71        1.0     0.896204      0.249908      0.717680     Biso  1.000000 H
   H72        1.0     0.353703      0.103796      0.051014     Biso  1.000000 H
   H73        1.0     0.608137      0.643698     -0.105668     Biso  1.000000 H
   H74        1.0     0.356302      0.964439      0.560999     Biso  1.000000 H
   H75        1.0     0.035561      0.391863      0.227666     Biso  1.000000 H
   H76        1.0     0.643698      0.608137      0.105668     Biso  1.000000 H
   H77        1.0     0.964439      0.356302      0.439001     Biso  1.000000 H
   H78        1.0     0.391863      0.035561      0.772335     Biso  1.000000 H
   H79        1.0     0.592115      0.637927      0.646244     Biso  1.000000 H
   H80        1.0     0.362073      0.954188      0.312911     Biso  1.000000 H
   H81        1.0     0.045812      0.407885     -0.020423     Biso  1.000000 H
   H82        1.0     0.637927      0.592115      0.353756     Biso  1.000000 H
   H83        1.0     0.954188      0.362073      0.687089     Biso  1.000000 H
   H84        1.0     0.407885      0.045812      0.020423     Biso  1.000000 H
   H85        1.0     0.667654      0.667828      0.724944     Biso  1.000000 H
   H86        1.0     0.332172      0.999826      0.391611     Biso  1.000000 H
   H87        1.0     0.000174      0.332346      0.058278     Biso  1.000000 H
   H88        1.0     0.667828      0.667654      0.275056     Biso  1.000000 H
   H89        1.0     0.999826      0.332172      0.608389     Biso  1.000000 H
   H90        1.0     0.332346      0.000174      0.941722     Biso  1.000000 H
   Mg1        1.0     0.383561      0.679521      0.481843     Biso  1.000000 Mg
   Mg2        1.0     0.320479      0.704040      0.148509     Biso  1.000000 Mg
   Mg3        1.0     0.295960      0.616439      0.815176     Biso  1.000000 Mg
   Mg4        1.0     0.679521      0.383561      0.518157     Biso  1.000000 Mg
   Mg5        1.0     0.704040      0.320479      0.851491     Biso  1.000000 Mg
   Mg6        1.0     0.616439      0.295960      0.184824     Biso  1.000000 Mg
