# Supplementary material for: Cooperative Carbon Dioxide Capture in Diamine-Appended Magnesium–Olsalazine Frameworks
Source: J Am Chem Soc. 2023 Jul 26;145(31):17151–63. doi: 10.1021/jacs.3c03870 (PMC10416307; doi:10.1021/jacs.3c03870)
Supplement: Supplementary file 1 — ja3c03870_si_001.zip [file ja3c03870_si_001.zip › DFT_CIF/co2_ee2_olz.cif]

#======================================================================

# CRYSTAL DATA

#----------------------------------------------------------------------

data_VESTA_phase_1


_chemical_name_common                  'CONTCAR\(2)                           '
_cell_length_a                         25.13841
_cell_length_b                         25.13841
_cell_length_c                         7.10641
_cell_angle_alpha                      90
_cell_angle_beta                       90
_cell_angle_gamma                      120
_space_group_name_H-M_alt              'P 1'
_space_group_IT_number                 1

loop_
_space_group_symop_operation_xyz
   'x, y, z'

loop_
   _atom_site_label
   _atom_site_occupancy
   _atom_site_fract_x
   _atom_site_fract_y
   _atom_site_fract_z
   _atom_site_adp_type
   _atom_site_B_iso_or_equiv
   _atom_site_type_symbol
   N1         1.0     0.531091      0.975395      0.715517     Biso  1.000000 N
   N2         1.0     0.024605      0.555696      0.382183     Biso  1.000000 N
   N3         1.0     0.444304      0.468909      0.048850     Biso  1.000000 N
   N4         1.0     0.975395      0.531091      0.284483     Biso  1.000000 N
   N5         1.0     0.555696      0.024605      0.617817     Biso  1.000000 N
   N6         1.0     0.468909      0.444304      0.951150     Biso  1.000000 N
   N7         1.0     0.505300      0.698139      0.834071     Biso  1.000000 N
   N8         1.0     0.301861      0.807161      0.500738     Biso  1.000000 N
   N9         1.0     0.192839      0.494700      0.167405     Biso  1.000000 N
   N10        1.0     0.698139      0.505300      0.165929     Biso  1.000000 N
   N11        1.0     0.807161      0.301861      0.499262     Biso  1.000000 N
   N12        1.0     0.494700      0.192839      0.832595     Biso  1.000000 N
   N13        1.0     0.583622      0.759688      0.222082     Biso  1.000000 N
   N14        1.0     0.240311      0.823934      0.888748     Biso  1.000000 N
   N15        1.0     0.176066      0.416378      0.555415     Biso  1.000000 N
   N16        1.0     0.759688      0.583622      0.777918     Biso  1.000000 N
   N17        1.0     0.823934      0.240311      0.111252     Biso  1.000000 N
   N18        1.0     0.416378      0.176066      0.444585     Biso  1.000000 N
   C1         1.0     0.501498      0.920300      0.611187     Biso  1.000000 C
   C2         1.0     0.079700      0.581199      0.277854     Biso  1.000000 C
   C3         1.0     0.418801      0.498502      0.944521     Biso  1.000000 C
   C4         1.0     0.920300      0.501498      0.388813     Biso  1.000000 C
   C5         1.0     0.581199      0.079700      0.722146     Biso  1.000000 C
   C6         1.0     0.498502      0.418801      0.055479     Biso  1.000000 C
   C7         1.0     0.466746      0.867390      0.717343     Biso  1.000000 C
   C8         1.0     0.132610      0.599356      0.384010     Biso  1.000000 C
   C9         1.0     0.400644      0.533254      0.050676     Biso  1.000000 C
   C10        1.0     0.867390      0.466746      0.282657     Biso  1.000000 C
   C11        1.0     0.599356      0.132610      0.615990     Biso  1.000000 C
   C12        1.0     0.533254      0.400644      0.949324     Biso  1.000000 C
   C13        1.0     0.431325      0.809559      0.634670     Biso  1.000000 C
   C14        1.0     0.190441      0.621766      0.301337     Biso  1.000000 C
   C15        1.0     0.378234      0.568675      0.968003     Biso  1.000000 C
   C16        1.0     0.809559      0.431325      0.365330     Biso  1.000000 C
   C17        1.0     0.621766      0.190441      0.698663     Biso  1.000000 C
   C18        1.0     0.568675      0.378234      0.031997     Biso  1.000000 C
   C19        1.0     0.432543      0.803775      0.432591     Biso  1.000000 C
   C20        1.0     0.196225      0.628768      0.099257     Biso  1.000000 C
   C21        1.0     0.371232      0.567457      0.765924     Biso  1.000000 C
   C22        1.0     0.803775      0.432543      0.567409     Biso  1.000000 C
   C23        1.0     0.628768      0.196225      0.900743     Biso  1.000000 C
   C24        1.0     0.567457      0.371232      0.234076     Biso  1.000000 C
   C25        1.0     0.466987      0.858913      0.326174     Biso  1.000000 C
   C26        1.0     0.141087      0.608074      0.992841     Biso  1.000000 C
   C27        1.0     0.391926      0.533013      0.659508     Biso  1.000000 C
   C28        1.0     0.858913      0.466987      0.673826     Biso  1.000000 C
   C29        1.0     0.608074      0.141087      0.007159     Biso  1.000000 C
   C30        1.0     0.533013      0.391926      0.340493     Biso  1.000000 C
   C31        1.0     0.500639      0.915500      0.411712     Biso  1.000000 C
   C32        1.0     0.084500      0.585138      0.078379     Biso  1.000000 C
   C33        1.0     0.414862      0.499361      0.745046     Biso  1.000000 C
   C34        1.0     0.915500      0.500639      0.588288     Biso  1.000000 C
   C35        1.0     0.585138      0.084500      0.921621     Biso  1.000000 C
   C36        1.0     0.499361      0.414862      0.254954     Biso  1.000000 C
   C37        1.0     0.387687      0.758965      0.761737     Biso  1.000000 C
   C38        1.0     0.241035      0.628722      0.428404     Biso  1.000000 C
   C39        1.0     0.371278      0.612313      0.095071     Biso  1.000000 C
   C40        1.0     0.758965      0.387687      0.238263     Biso  1.000000 C
   C41        1.0     0.628722      0.241035      0.571596     Biso  1.000000 C
   C42        1.0     0.612313      0.371278      0.904929     Biso  1.000000 C
   C43        1.0     0.519014      0.715807      0.646198     Biso  1.000000 C
   C44        1.0     0.284193      0.803207      0.312865     Biso  1.000000 C
   C45        1.0     0.196793      0.480986      0.979531     Biso  1.000000 C
   C46        1.0     0.715807      0.519014      0.353802     Biso  1.000000 C
   C47        1.0     0.803207      0.284193      0.687135     Biso  1.000000 C
   C48        1.0     0.480986      0.196793      0.020469     Biso  1.000000 C
   C49        1.0     0.543172      0.680585      0.946384     Biso  1.000000 C
   C50        1.0     0.319415      0.862587      0.613050     Biso  1.000000 C
   C51        1.0     0.137413      0.456828      0.279717     Biso  1.000000 C
   C52        1.0     0.680585      0.543172      0.053616     Biso  1.000000 C
   C53        1.0     0.862587      0.319415      0.386950     Biso  1.000000 C
   C54        1.0     0.456828      0.137413      0.720283     Biso  1.000000 C
   C55        1.0     0.542894      0.693179      0.156731     Biso  1.000000 C
   C56        1.0     0.306821      0.849715      0.823398     Biso  1.000000 C
   C57        1.0     0.150285      0.457106      0.490064     Biso  1.000000 C
   C58        1.0     0.693179      0.542894      0.843269     Biso  1.000000 C
   C59        1.0     0.849715      0.306821      0.176602     Biso  1.000000 C
   C60        1.0     0.457106      0.150285      0.509936     Biso  1.000000 C
   C61        1.0     0.651072      0.787729      0.172891     Biso  1.000000 C
   C62        1.0     0.212271      0.863343      0.839558     Biso  1.000000 C
   C63        1.0     0.136657      0.348928      0.506225     Biso  1.000000 C
   C64        1.0     0.787729      0.651072      0.827109     Biso  1.000000 C
   C65        1.0     0.863343      0.212271      0.160442     Biso  1.000000 C
   C66        1.0     0.348928      0.136657      0.493775     Biso  1.000000 C
   C67        1.0     0.557984      0.803149      0.181421     Biso  1.000000 C
   C68        1.0     0.196851      0.754835      0.848087     Biso  1.000000 C
   C69        1.0     0.245165      0.442016      0.514754     Biso  1.000000 C
   C70        1.0     0.803149      0.557984      0.818579     Biso  1.000000 C
   C71        1.0     0.754835      0.196851      0.151913     Biso  1.000000 C
   C72        1.0     0.442016      0.245165      0.485246     Biso  1.000000 C
   C73        1.0     0.842526      0.581574      0.996796     Biso  1.000000 C
   C74        1.0     0.418426      0.260952      0.663463     Biso  1.000000 C
   C75        1.0     0.739048      0.157474      0.330129     Biso  1.000000 C
   C76        1.0     0.581574      0.842526      0.003204     Biso  1.000000 C
   C77        1.0     0.260952      0.418426      0.336538     Biso  1.000000 C
   C78        1.0     0.157474      0.739048      0.669871     Biso  1.000000 C
   C79        1.0     0.679308      0.749931      0.247088     Biso  1.000000 C
   C80        1.0     0.250069      0.929377      0.913755     Biso  1.000000 C
   C81        1.0     0.070623      0.320692      0.580421     Biso  1.000000 C
   C82        1.0     0.749931      0.679308      0.752912     Biso  1.000000 C
   C83        1.0     0.929377      0.250069      0.086245     Biso  1.000000 C
   C84        1.0     0.320692      0.070623      0.419579     Biso  1.000000 C
   O1         1.0     0.382906      0.771909      0.932516     Biso  1.000000 O
   O2         1.0     0.228091      0.610997      0.599183     Biso  1.000000 O
   O3         1.0     0.389003      0.617095      0.265849     Biso  1.000000 O
   O4         1.0     0.771909      0.382906      0.067484     Biso  1.000000 O
   O5         1.0     0.610997      0.228091      0.400817     Biso  1.000000 O
   O6         1.0     0.617095      0.389003      0.734151     Biso  1.000000 O
   O7         1.0     0.353236      0.704737      0.693052     Biso  1.000000 O
   O8         1.0     0.295263      0.648499      0.359718     Biso  1.000000 O
   O9         1.0     0.351501      0.646764      0.026385     Biso  1.000000 O
   O10        1.0     0.704737      0.353236      0.306948     Biso  1.000000 O
   O11        1.0     0.648499      0.295263      0.640282     Biso  1.000000 O
   O12        1.0     0.646764      0.351501      0.973615     Biso  1.000000 O
   O13        1.0     0.402541      0.750273      0.343222     Biso  1.000000 O
   O14        1.0     0.249727      0.652268      0.009889     Biso  1.000000 O
   O15        1.0     0.347732      0.597459      0.676556     Biso  1.000000 O
   O16        1.0     0.750273      0.402541      0.656778     Biso  1.000000 O
   O17        1.0     0.652268      0.249727      0.990111     Biso  1.000000 O
   O18        1.0     0.597459      0.347732      0.323444     Biso  1.000000 O
   O19        1.0     0.474849      0.708655      0.539043     Biso  1.000000 O
   O20        1.0     0.291345      0.766194      0.205710     Biso  1.000000 O
   O21        1.0     0.233806      0.525151      0.872377     Biso  1.000000 O
   O22        1.0     0.708655      0.474849      0.460957     Biso  1.000000 O
   O23        1.0     0.766194      0.291345      0.794290     Biso  1.000000 O
   O24        1.0     0.525151      0.233806      0.127623     Biso  1.000000 O
   O25        1.0     0.575438      0.740073      0.593465     Biso  1.000000 O
   O26        1.0     0.259927      0.835364      0.260132     Biso  1.000000 O
   O27        1.0     0.164636      0.424562      0.926798     Biso  1.000000 O
   O28        1.0     0.740073      0.575438      0.406535     Biso  1.000000 O
   O29        1.0     0.835364      0.259927      0.739868     Biso  1.000000 O
   O30        1.0     0.424562      0.164636      0.073202     Biso  1.000000 O
   H1         1.0     0.534927      0.406686      0.798150     Biso  1.000000 H
   H2         1.0     0.593314      0.128241      0.464817     Biso  1.000000 H
   H3         1.0     0.871759      0.465073      0.131483     Biso  1.000000 H
   H4         1.0     0.406686      0.534927      0.201850     Biso  1.000000 H
   H5         1.0     0.128241      0.593314      0.535183     Biso  1.000000 H
   H6         1.0     0.465073      0.871759      0.868517     Biso  1.000000 H
   H7         1.0     0.534549      0.389075      0.492875     Biso  1.000000 H
   H8         1.0     0.610925      0.145475      0.159542     Biso  1.000000 H
   H9         1.0     0.854525      0.465451      0.826209     Biso  1.000000 H
   H10        1.0     0.389075      0.534549      0.507125     Biso  1.000000 H
   H11        1.0     0.145475      0.610925      0.840458     Biso  1.000000 H
   H12        1.0     0.465451      0.854525      0.173791     Biso  1.000000 H
   H13        1.0     0.473709      0.430466      0.338175     Biso  1.000000 H
   H14        1.0     0.569534      0.043243      0.004842     Biso  1.000000 H
   H15        1.0     0.956757      0.526291      0.671509     Biso  1.000000 H
   H16        1.0     0.430466      0.473709      0.661825     Biso  1.000000 H
   H17        1.0     0.043243      0.569534      0.995158     Biso  1.000000 H
   H18        1.0     0.526291      0.956757      0.328491     Biso  1.000000 H
   H19        1.0     0.459646      0.674064      0.860876     Biso  1.000000 H
   H20        1.0     0.325936      0.785582      0.527543     Biso  1.000000 H
   H21        1.0     0.214418      0.540354      0.194210     Biso  1.000000 H
   H22        1.0     0.674064      0.459646      0.139124     Biso  1.000000 H
   H23        1.0     0.785582      0.325936      0.472457     Biso  1.000000 H
   H24        1.0     0.540354      0.214418      0.805790     Biso  1.000000 H
   H25        1.0     0.580681      0.754518      0.372743     Biso  1.000000 H
   H26        1.0     0.245482      0.826163      0.039410     Biso  1.000000 H
   H27        1.0     0.173837      0.419319      0.706076     Biso  1.000000 H
   H28        1.0     0.754518      0.580681      0.627257     Biso  1.000000 H
   H29        1.0     0.826163      0.245482      0.960590     Biso  1.000000 H
   H30        1.0     0.419319      0.173837      0.293924     Biso  1.000000 H
   H31        1.0     0.589285      0.704556      0.886218     Biso  1.000000 H
   H32        1.0     0.295444      0.884728      0.552885     Biso  1.000000 H
   H33        1.0     0.115272      0.410715      0.219552     Biso  1.000000 H
   H34        1.0     0.704556      0.589285      0.113782     Biso  1.000000 H
   H35        1.0     0.884728      0.295444      0.447115     Biso  1.000000 H
   H36        1.0     0.410715      0.115272      0.780448     Biso  1.000000 H
   H37        1.0     0.526128      0.631056      0.932766     Biso  1.000000 H
   H38        1.0     0.368944      0.895072      0.599433     Biso  1.000000 H
   H39        1.0     0.104928      0.473872      0.266100     Biso  1.000000 H
   H40        1.0     0.631056      0.526128      0.067234     Biso  1.000000 H
   H41        1.0     0.895072      0.368944      0.400567     Biso  1.000000 H
   H42        1.0     0.473872      0.104928      0.733900     Biso  1.000000 H
   H43        1.0     0.558697      0.666376      0.235388     Biso  1.000000 H
   H44        1.0     0.333624      0.892321      0.902055     Biso  1.000000 H
   H45        1.0     0.107679      0.441303      0.568721     Biso  1.000000 H
   H46        1.0     0.666376      0.558697      0.764612     Biso  1.000000 H
   H47        1.0     0.892321      0.333624      0.097945     Biso  1.000000 H
   H48        1.0     0.441303      0.107679      0.431279     Biso  1.000000 H
   H49        1.0     0.497027      0.679563      0.209157     Biso  1.000000 H
   H50        1.0     0.320437      0.817464      0.875823     Biso  1.000000 H
   H51        1.0     0.182536      0.502973      0.542490     Biso  1.000000 H
   H52        1.0     0.679563      0.497027      0.790843     Biso  1.000000 H
   H53        1.0     0.817464      0.320437      0.124177     Biso  1.000000 H
   H54        1.0     0.502973      0.182536      0.457510     Biso  1.000000 H
   H55        1.0     0.656057      0.793593      0.020480     Biso  1.000000 H
   H56        1.0     0.206407      0.862464      0.687146     Biso  1.000000 H
   H57        1.0     0.137536      0.343943      0.353813     Biso  1.000000 H
   H58        1.0     0.793593      0.656057      0.979520     Biso  1.000000 H
   H59        1.0     0.862464      0.206407      0.312854     Biso  1.000000 H
   H60        1.0     0.343943      0.137536      0.646187     Biso  1.000000 H
   H61        1.0     0.569919      0.832497      0.305954     Biso  1.000000 H
   H62        1.0     0.167503      0.737422      0.972620     Biso  1.000000 H
   H63        1.0     0.262578      0.430081      0.639287     Biso  1.000000 H
   H64        1.0     0.832497      0.569919      0.694046     Biso  1.000000 H
   H65        1.0     0.737422      0.167503      0.027380     Biso  1.000000 H
   H66        1.0     0.430081      0.262578      0.360713     Biso  1.000000 H
   H67        1.0     0.773930      0.508234      0.820571     Biso  1.000000 H
   H68        1.0     0.491766      0.265696      0.487237     Biso  1.000000 H
   H69        1.0     0.734304      0.226070      0.153904     Biso  1.000000 H
   H70        1.0     0.508234      0.773930      0.179429     Biso  1.000000 H
   H71        1.0     0.265696      0.491766      0.512763     Biso  1.000000 H
   H72        1.0     0.226070      0.734304      0.846096     Biso  1.000000 H
   H73        1.0     0.866372      0.555504      0.013924     Biso  1.000000 H
   H74        1.0     0.444496      0.310869      0.680590     Biso  1.000000 H
   H75        1.0     0.689131      0.133628      0.347257     Biso  1.000000 H
   H76        1.0     0.555504      0.866372      0.986076     Biso  1.000000 H
   H77        1.0     0.310869      0.444496      0.319410     Biso  1.000000 H
   H78        1.0     0.133628      0.689131      0.652743     Biso  1.000000 H
   H79        1.0     0.877702      0.630056      0.986084     Biso  1.000000 H
   H80        1.0     0.369944      0.247646      0.652750     Biso  1.000000 H
   H81        1.0     0.752354      0.122298      0.319417     Biso  1.000000 H
   H82        1.0     0.630056      0.877702      0.013916     Biso  1.000000 H
   H83        1.0     0.247646      0.369944      0.347250     Biso  1.000000 H
   H84        1.0     0.122298      0.752354      0.680583     Biso  1.000000 H
   H85        1.0     0.815229      0.574724      0.123288     Biso  1.000000 H
   H86        1.0     0.425276      0.240505      0.789955     Biso  1.000000 H
   H87        1.0     0.759495      0.184771      0.456622     Biso  1.000000 H
   H88        1.0     0.574724      0.815229      0.876712     Biso  1.000000 H
   H89        1.0     0.240505      0.425276      0.210045     Biso  1.000000 H
   H90        1.0     0.184771      0.759495      0.543378     Biso  1.000000 H
   H91        1.0     0.673900      0.833278      0.237503     Biso  1.000000 H
   H92        1.0     0.166722      0.840622      0.904169     Biso  1.000000 H
   H93        1.0     0.159378      0.326100      0.570836     Biso  1.000000 H
   H94        1.0     0.833278      0.673900      0.762497     Biso  1.000000 H
   H95        1.0     0.840622      0.166722      0.095831     Biso  1.000000 H
   H96        1.0     0.326100      0.159378      0.429164     Biso  1.000000 H
   H97        1.0     0.669798      0.740067      0.397010     Biso  1.000000 H
   H98        1.0     0.259933      0.929731      0.063676     Biso  1.000000 H
   H99        1.0     0.070269      0.330202      0.730343     Biso  1.000000 H
   H100       1.0     0.740067      0.669798      0.602990     Biso  1.000000 H
   H101       1.0     0.929731      0.259933      0.936324     Biso  1.000000 H
   H102       1.0     0.330202      0.070269      0.269657     Biso  1.000000 H
   H103       1.0     0.729084      0.776448      0.227177     Biso  1.000000 H
   H104       1.0     0.223552      0.952636      0.893844     Biso  1.000000 H
   H105       1.0     0.047364      0.270916      0.560511     Biso  1.000000 H
   H106       1.0     0.776448      0.729084      0.772823     Biso  1.000000 H
   H107       1.0     0.952636      0.223552      0.106156     Biso  1.000000 H
   H108       1.0     0.270916      0.047364      0.439489     Biso  1.000000 H
   H109       1.0     0.662255      0.706535      0.171568     Biso  1.000000 H
   H110       1.0     0.293465      0.955721      0.838235     Biso  1.000000 H
   H111       1.0     0.044279      0.337745      0.504901     Biso  1.000000 H
   H112       1.0     0.706535      0.662255      0.828432     Biso  1.000000 H
   H113       1.0     0.955721      0.293465      0.161765     Biso  1.000000 H
   H114       1.0     0.337745      0.044279      0.495098     Biso  1.000000 H
   Mg1        1.0     0.382642      0.668071      0.479359     Biso  1.000000 Mg
   Mg2        1.0     0.331929      0.714572      0.146026     Biso  1.000000 Mg
   Mg3        1.0     0.285428      0.617358      0.812693     Biso  1.000000 Mg
   Mg4        1.0     0.668071      0.382642      0.520641     Biso  1.000000 Mg
   Mg5        1.0     0.714572      0.331929      0.853974     Biso  1.000000 Mg
   Mg6        1.0     0.617358      0.285428      0.187308     Biso  1.000000 Mg
