# Supplementary material for: Cooperative Carbon Dioxide Capture in Diamine-Appended Magnesium–Olsalazine Frameworks
Source: J Am Chem Soc. 2023 Jul 26;145(31):17151–63. doi: 10.1021/jacs.3c03870 (PMC10416307; doi:10.1021/jacs.3c03870)
Supplement: Supplementary file 1 — ja3c03870_si_001.zip [file ja3c03870_si_001.zip › DFT_CIF/ee2_olz.cif]

#======================================================================

# CRYSTAL DATA

#----------------------------------------------------------------------

data_VESTA_phase_1


_chemical_name_common                  'co2_ee2_olz                           '
_cell_length_a                         25.55014
_cell_length_b                         25.55014
_cell_length_c                         6.84869
_cell_angle_alpha                      90
_cell_angle_beta                       90
_cell_angle_gamma                      120
_space_group_name_H-M_alt              'P 1'
_space_group_IT_number                 1

loop_
_space_group_symop_operation_xyz
   'x, y, z'

loop_
   _atom_site_label
   _atom_site_occupancy
   _atom_site_fract_x
   _atom_site_fract_y
   _atom_site_fract_z
   _atom_site_adp_type
   _atom_site_B_iso_or_equiv
   _atom_site_type_symbol
   N1         1.0     0.506093      0.975821      0.717248     Biso  1.000000 N
   N2         1.0     0.024179      0.530272      0.383915     Biso  1.000000 N
   N3         1.0     0.469728      0.493907      0.050581     Biso  1.000000 N
   N4         1.0     0.975821      0.506093      0.282752     Biso  1.000000 N
   N5         1.0     0.530272      0.024179      0.616085     Biso  1.000000 N
   N6         1.0     0.493907      0.469728      0.949419     Biso  1.000000 N
   N7         1.0     0.487578      0.735097      0.529638     Biso  1.000000 N
   N8         1.0     0.264903      0.752480      0.196305     Biso  1.000000 N
   N9         1.0     0.247520      0.512422      0.862971     Biso  1.000000 N
   N10        1.0     0.735097      0.487578      0.470362     Biso  1.000000 N
   N11        1.0     0.752480      0.264903      0.803695     Biso  1.000000 N
   N12        1.0     0.512422      0.247520      0.137029     Biso  1.000000 N
   N13        1.0     0.559385      0.779229      0.987123     Biso  1.000000 N
   N14        1.0     0.220771      0.780156      0.653790     Biso  1.000000 N
   N15        1.0     0.219844      0.440615      0.320457     Biso  1.000000 N
   N16        1.0     0.779229      0.559385      0.012877     Biso  1.000000 N
   N17        1.0     0.780156      0.220771      0.346210     Biso  1.000000 N
   N18        1.0     0.440615      0.219844      0.679543     Biso  1.000000 N
   C1         1.0     0.479061      0.921433      0.608497     Biso  1.000000 C
   C2         1.0     0.078567      0.557628      0.275164     Biso  1.000000 C
   C3         1.0     0.442372      0.520939      0.941830     Biso  1.000000 C
   C4         1.0     0.921433      0.479061      0.391503     Biso  1.000000 C
   C5         1.0     0.557628      0.078567      0.724836     Biso  1.000000 C
   C6         1.0     0.520939      0.442372      0.058170     Biso  1.000000 C
   C7         1.0     0.442644      0.869285      0.715749     Biso  1.000000 C
   C8         1.0     0.130715      0.573359      0.382416     Biso  1.000000 C
   C9         1.0     0.426641      0.557356      0.049082     Biso  1.000000 C
   C10        1.0     0.869285      0.442644      0.284251     Biso  1.000000 C
   C11        1.0     0.573359      0.130715      0.617584     Biso  1.000000 C
   C12        1.0     0.557356      0.426641      0.950918     Biso  1.000000 C
   C13        1.0     0.413449      0.811967      0.629139     Biso  1.000000 C
   C14        1.0     0.188033      0.601481      0.295806     Biso  1.000000 C
   C15        1.0     0.398518      0.586551      0.962472     Biso  1.000000 C
   C16        1.0     0.811967      0.413449      0.370861     Biso  1.000000 C
   C17        1.0     0.601481      0.188033      0.704194     Biso  1.000000 C
   C18        1.0     0.586551      0.398518      0.037527     Biso  1.000000 C
   C19        1.0     0.420587      0.806401      0.423097     Biso  1.000000 C
   C20        1.0     0.193599      0.614186      0.089763     Biso  1.000000 C
   C21        1.0     0.385814      0.579413      0.756430     Biso  1.000000 C
   C22        1.0     0.806401      0.420587      0.576903     Biso  1.000000 C
   C23        1.0     0.614186      0.193599      0.910237     Biso  1.000000 C
   C24        1.0     0.579413      0.385814      0.243570     Biso  1.000000 C
   C25        1.0     0.457763      0.860344      0.315843     Biso  1.000000 C
   C26        1.0     0.139656      0.597419      0.982510     Biso  1.000000 C
   C27        1.0     0.402581      0.542237      0.649177     Biso  1.000000 C
   C28        1.0     0.860344      0.457763      0.684157     Biso  1.000000 C
   C29        1.0     0.597419      0.139656      0.017490     Biso  1.000000 C
   C30        1.0     0.542237      0.402581      0.350823     Biso  1.000000 C
   C31        1.0     0.486195      0.916397      0.405020     Biso  1.000000 C
   C32        1.0     0.083603      0.569798      0.071686     Biso  1.000000 C
   C33        1.0     0.430202      0.513805      0.738353     Biso  1.000000 C
   C34        1.0     0.916397      0.486195      0.594980     Biso  1.000000 C
   C35        1.0     0.569798      0.083603      0.928314     Biso  1.000000 C
   C36        1.0     0.513805      0.430202      0.261647     Biso  1.000000 C
   C37        1.0     0.372939      0.759939      0.757212     Biso  1.000000 C
   C38        1.0     0.240061      0.613000      0.423879     Biso  1.000000 C
   C39        1.0     0.387000      0.627061      0.090546     Biso  1.000000 C
   C40        1.0     0.759939      0.372939      0.242788     Biso  1.000000 C
   C41        1.0     0.613000      0.240061      0.576121     Biso  1.000000 C
   C42        1.0     0.627061      0.387000      0.909454     Biso  1.000000 C
   C43        1.0     0.524778      0.718242      0.656843     Biso  1.000000 C
   C44        1.0     0.281758      0.806536      0.323510     Biso  1.000000 C
   C45        1.0     0.193464      0.475222      0.990177     Biso  1.000000 C
   C46        1.0     0.718242      0.524778      0.343157     Biso  1.000000 C
   C47        1.0     0.806536      0.281758      0.676490     Biso  1.000000 C
   C48        1.0     0.475222      0.193464      0.009823     Biso  1.000000 C
   C49        1.0     0.515435      0.724777      0.879187     Biso  1.000000 C
   C50        1.0     0.275223      0.790658      0.545854     Biso  1.000000 C
   C51        1.0     0.209342      0.484565      0.212520     Biso  1.000000 C
   C52        1.0     0.724777      0.515435      0.120813     Biso  1.000000 C
   C53        1.0     0.790658      0.275223      0.454146     Biso  1.000000 C
   C54        1.0     0.484565      0.209342      0.787480     Biso  1.000000 C
   C55        1.0     0.620425      0.786742      0.002018     Biso  1.000000 C
   C56        1.0     0.213258      0.833683      0.668684     Biso  1.000000 C
   C57        1.0     0.166317      0.379575      0.335351     Biso  1.000000 C
   C58        1.0     0.786742      0.620425      0.997982     Biso  1.000000 C
   C59        1.0     0.833683      0.213258      0.331316     Biso  1.000000 C
   C60        1.0     0.379575      0.166317      0.664649     Biso  1.000000 C
   C61        1.0     0.556916      0.835287      0.952591     Biso  1.000000 C
   C62        1.0     0.164713      0.721629      0.619258     Biso  1.000000 C
   C63        1.0     0.278371      0.443084      0.285924     Biso  1.000000 C
   C64        1.0     0.835287      0.556916      0.047409     Biso  1.000000 C
   C65        1.0     0.721629      0.164713      0.380743     Biso  1.000000 C
   C66        1.0     0.443084      0.278371      0.714076     Biso  1.000000 C
   C67        1.0     0.656897      0.826482      0.176017     Biso  1.000000 C
   C68        1.0     0.173518      0.830415      0.842684     Biso  1.000000 C
   C69        1.0     0.169584      0.343103      0.509351     Biso  1.000000 C
   C70        1.0     0.826482      0.656897      0.823983     Biso  1.000000 C
   C71        1.0     0.830415      0.173518      0.157316     Biso  1.000000 C
   C72        1.0     0.343103      0.169584      0.490649     Biso  1.000000 C
   C73        1.0     0.875765      0.592586      0.223101     Biso  1.000000 C
   C74        1.0     0.407414      0.283179      0.889768     Biso  1.000000 C
   C75        1.0     0.716821      0.124235      0.556435     Biso  1.000000 C
   C76        1.0     0.592586      0.875765      0.776899     Biso  1.000000 C
   C77        1.0     0.283179      0.407414      0.110232     Biso  1.000000 C
   C78        1.0     0.124235      0.716821      0.443565     Biso  1.000000 C
   O1         1.0     0.361288      0.771124      0.928214     Biso  1.000000 O
   O2         1.0     0.228876      0.590164      0.594881     Biso  1.000000 O
   O3         1.0     0.409836      0.638712      0.261547     Biso  1.000000 O
   O4         1.0     0.771124      0.361288      0.071786     Biso  1.000000 O
   O5         1.0     0.590164      0.228876      0.405120     Biso  1.000000 O
   O6         1.0     0.638712      0.409836      0.738453     Biso  1.000000 O
   O7         1.0     0.350250      0.705231      0.693701     Biso  1.000000 O
   O8         1.0     0.294769      0.645019      0.360367     Biso  1.000000 O
   O9         1.0     0.354981      0.649750      0.027034     Biso  1.000000 O
   O10        1.0     0.705231      0.350250      0.306299     Biso  1.000000 O
   O11        1.0     0.645019      0.294769      0.639633     Biso  1.000000 O
   O12        1.0     0.649750      0.354981      0.972966     Biso  1.000000 O
   O13        1.0     0.394874      0.752981      0.332112     Biso  1.000000 O
   O14        1.0     0.247019      0.641893      0.998778     Biso  1.000000 O
   O15        1.0     0.358107      0.605126      0.665445     Biso  1.000000 O
   O16        1.0     0.752981      0.394874      0.667889     Biso  1.000000 O
   O17        1.0     0.641893      0.247019      0.001222     Biso  1.000000 O
   O18        1.0     0.605126      0.358107      0.334555     Biso  1.000000 O
   H1         1.0     0.563816      0.437239      0.796687     Biso  1.000000 H
   H2         1.0     0.562761      0.126577      0.463354     Biso  1.000000 H
   H3         1.0     0.873423      0.436184      0.130020     Biso  1.000000 H
   H4         1.0     0.437239      0.563816      0.203313     Biso  1.000000 H
   H5         1.0     0.126577      0.562761      0.536646     Biso  1.000000 H
   H6         1.0     0.436184      0.873423      0.869980     Biso  1.000000 H
   H7         1.0     0.536691      0.392524      0.505819     Biso  1.000000 H
   H8         1.0     0.607476      0.144167      0.172486     Biso  1.000000 H
   H9         1.0     0.855833      0.463309      0.839152     Biso  1.000000 H
   H10        1.0     0.392524      0.536691      0.494181     Biso  1.000000 H
   H11        1.0     0.144167      0.607476      0.827514     Biso  1.000000 H
   H12        1.0     0.463309      0.855833      0.160848     Biso  1.000000 H
   H13        1.0     0.485516      0.442357      0.345460     Biso  1.000000 H
   H14        1.0     0.557643      0.043159      0.012127     Biso  1.000000 H
   H15        1.0     0.956841      0.514484      0.678794     Biso  1.000000 H
   H16        1.0     0.442357      0.485516      0.654540     Biso  1.000000 H
   H17        1.0     0.043159      0.557643      0.987873     Biso  1.000000 H
   H18        1.0     0.514484      0.956841      0.321206     Biso  1.000000 H
   H19        1.0     0.572885      0.744774      0.619297     Biso  1.000000 H
   H20        1.0     0.255226      0.828111      0.285964     Biso  1.000000 H
   H21        1.0     0.171889      0.427115      0.952631     Biso  1.000000 H
   H22        1.0     0.744774      0.572885      0.380703     Biso  1.000000 H
   H23        1.0     0.828111      0.255226      0.714036     Biso  1.000000 H
   H24        1.0     0.427115      0.171889      0.047369     Biso  1.000000 H
   H25        1.0     0.510063      0.670922      0.625207     Biso  1.000000 H
   H26        1.0     0.329078      0.839141      0.291874     Biso  1.000000 H
   H27        1.0     0.160859      0.489937      0.958541     Biso  1.000000 H
   H28        1.0     0.670922      0.510063      0.374793     Biso  1.000000 H
   H29        1.0     0.839141      0.329078      0.708126     Biso  1.000000 H
   H30        1.0     0.489937      0.160859      0.041459     Biso  1.000000 H
   H31        1.0     0.514383      0.686428      0.953488     Biso  1.000000 H
   H32        1.0     0.313572      0.827955      0.620155     Biso  1.000000 H
   H33        1.0     0.172045      0.485617      0.286821     Biso  1.000000 H
   H34        1.0     0.686428      0.514383      0.046512     Biso  1.000000 H
   H35        1.0     0.827955      0.313572      0.379845     Biso  1.000000 H
   H36        1.0     0.485617      0.172045      0.713179     Biso  1.000000 H
   H37        1.0     0.470904      0.720411      0.898767     Biso  1.000000 H
   H38        1.0     0.279589      0.750493      0.565433     Biso  1.000000 H
   H39        1.0     0.249507      0.529096      0.232100     Biso  1.000000 H
   H40        1.0     0.720411      0.470904      0.101233     Biso  1.000000 H
   H41        1.0     0.750493      0.279589      0.434567     Biso  1.000000 H
   H42        1.0     0.529096      0.249507      0.767900     Biso  1.000000 H
   H43        1.0     0.647376      0.805420      0.867025     Biso  1.000000 H
   H44        1.0     0.194580      0.841956      0.533691     Biso  1.000000 H
   H45        1.0     0.158044      0.352624      0.200358     Biso  1.000000 H
   H46        1.0     0.805420      0.647376      0.132975     Biso  1.000000 H
   H47        1.0     0.841956      0.194580      0.466309     Biso  1.000000 H
   H48        1.0     0.352624      0.158044      0.799642     Biso  1.000000 H
   H49        1.0     0.614470      0.741478      0.020680     Biso  1.000000 H
   H50        1.0     0.258522      0.872992      0.687347     Biso  1.000000 H
   H51        1.0     0.127008      0.385530      0.354014     Biso  1.000000 H
   H52        1.0     0.741478      0.614470      0.979320     Biso  1.000000 H
   H53        1.0     0.872992      0.258522      0.312653     Biso  1.000000 H
   H54        1.0     0.385530      0.127008      0.645986     Biso  1.000000 H
   H55        1.0     0.573076      0.863040      0.085275     Biso  1.000000 H
   H56        1.0     0.136960      0.710037      0.751942     Biso  1.000000 H
   H57        1.0     0.289963      0.426924      0.418609     Biso  1.000000 H
   H58        1.0     0.863040      0.573076      0.914725     Biso  1.000000 H
   H59        1.0     0.710037      0.136960      0.248058     Biso  1.000000 H
   H60        1.0     0.426924      0.289963      0.581391     Biso  1.000000 H
   H61        1.0     0.700205      0.827673      0.186508     Biso  1.000000 H
   H62        1.0     0.172327      0.872533      0.853175     Biso  1.000000 H
   H63        1.0     0.127467      0.299795      0.519842     Biso  1.000000 H
   H64        1.0     0.827673      0.700205      0.813492     Biso  1.000000 H
   H65        1.0     0.872533      0.172327      0.146825     Biso  1.000000 H
   H66        1.0     0.299795      0.127467      0.480158     Biso  1.000000 H
   H67        1.0     0.666523      0.873057      0.160905     Biso  1.000000 H
   H68        1.0     0.126943      0.793466      0.827572     Biso  1.000000 H
   H69        1.0     0.206534      0.333477      0.494238     Biso  1.000000 H
   H70        1.0     0.873057      0.666523      0.839095     Biso  1.000000 H
   H71        1.0     0.793466      0.126943      0.172429     Biso  1.000000 H
   H72        1.0     0.333477      0.206534      0.505762     Biso  1.000000 H
   H73        1.0     0.632180      0.808354      0.313008     Biso  1.000000 H
   H74        1.0     0.191646      0.823826      0.979675     Biso  1.000000 H
   H75        1.0     0.176174      0.367820      0.646342     Biso  1.000000 H
   H76        1.0     0.808354      0.632180      0.686992     Biso  1.000000 H
   H77        1.0     0.823826      0.191646      0.020325     Biso  1.000000 H
   H78        1.0     0.367820      0.176174      0.353658     Biso  1.000000 H
   H79        1.0     0.821570      0.509089      0.061482     Biso  1.000000 H
   H80        1.0     0.490911      0.312481      0.728149     Biso  1.000000 H
   H81        1.0     0.687519      0.178430      0.394816     Biso  1.000000 H
   H82        1.0     0.509089      0.821570      0.938518     Biso  1.000000 H
   H83        1.0     0.312481      0.490911      0.271851     Biso  1.000000 H
   H84        1.0     0.178430      0.687519      0.605184     Biso  1.000000 H
   H85        1.0     0.914779      0.585838      0.228643     Biso  1.000000 H
   H86        1.0     0.414162      0.328941      0.895310     Biso  1.000000 H
   H87        1.0     0.671059      0.085220      0.561977     Biso  1.000000 H
   H88        1.0     0.585838      0.914779      0.771357     Biso  1.000000 H
   H89        1.0     0.328941      0.414162      0.104690     Biso  1.000000 H
   H90        1.0     0.085220      0.671059      0.438023     Biso  1.000000 H
   H91        1.0     0.892656      0.641118      0.209832     Biso  1.000000 H
   H92        1.0     0.358882      0.251538      0.876499     Biso  1.000000 H
   H93        1.0     0.748462      0.107344      0.543166     Biso  1.000000 H
   H94        1.0     0.641118      0.892656      0.790168     Biso  1.000000 H
   H95        1.0     0.251538      0.358882      0.123501     Biso  1.000000 H
   H96        1.0     0.107344      0.748462      0.456834     Biso  1.000000 H
   H97        1.0     0.852326      0.577802      0.363690     Biso  1.000000 H
   H98        1.0     0.422198      0.274524      0.030357     Biso  1.000000 H
   H99        1.0     0.725476      0.147674      0.697024     Biso  1.000000 H
   H100       1.0     0.577802      0.852326      0.636310     Biso  1.000000 H
   H101       1.0     0.274524      0.422198      0.969643     Biso  1.000000 H
   H102       1.0     0.147674      0.725476      0.302976     Biso  1.000000 H
   H103       1.0     0.737179      0.500753      0.613193     Biso  1.000000 H
   H104       1.0     0.499247      0.236426      0.279859     Biso  1.000000 H
   H105       1.0     0.763574      0.262821      0.946526     Biso  1.000000 H
   H106       1.0     0.500753      0.737179      0.386807     Biso  1.000000 H
   H107       1.0     0.236426      0.499247      0.720141     Biso  1.000000 H
   H108       1.0     0.262821      0.763574      0.053474     Biso  1.000000 H
   H109       1.0     0.778109      0.497620      0.437565     Biso  1.000000 H
   H110       1.0     0.502380      0.280488      0.104231     Biso  1.000000 H
   H111       1.0     0.719512      0.221891      0.770898     Biso  1.000000 H
   H112       1.0     0.497620      0.778109      0.562435     Biso  1.000000 H
   H113       1.0     0.280488      0.502380      0.895769     Biso  1.000000 H
   H114       1.0     0.221891      0.719512      0.229102     Biso  1.000000 H
   Mg1        1.0     0.385549      0.676444      0.476592     Biso  1.000000 Mg
   Mg2        1.0     0.323556      0.709105      0.143259     Biso  1.000000 Mg
   Mg3        1.0     0.290895      0.614451      0.809925     Biso  1.000000 Mg
   Mg4        1.0     0.676444      0.385549      0.523408     Biso  1.000000 Mg
   Mg5        1.0     0.709105      0.323556      0.856741     Biso  1.000000 Mg
   Mg6        1.0     0.614451      0.290895      0.190075     Biso  1.000000 Mg
