# Supplementary material for: Cooperative Carbon Dioxide Capture in Diamine-Appended Magnesium–Olsalazine Frameworks
Source: J Am Chem Soc. 2023 Jul 26;145(31):17151–63. doi: 10.1021/jacs.3c03870 (PMC10416307; doi:10.1021/jacs.3c03870)
Supplement: Supplementary file 1 — ja3c03870_si_001.zip [file ja3c03870_si_001.zip › DFT_CIF/co2_e2_olz.cif]

#======================================================================

# CRYSTAL DATA

#----------------------------------------------------------------------

data_VESTA_phase_1


_chemical_name_common                  'olz                                   '
_cell_length_a                         25.54715
_cell_length_b                         25.54715
_cell_length_c                         6.92057
_cell_angle_alpha                      90
_cell_angle_beta                       90
_cell_angle_gamma                      120
_space_group_name_H-M_alt              'P 1'
_space_group_IT_number                 1

loop_
_space_group_symop_operation_xyz
   'x, y, z'

loop_
   _atom_site_label
   _atom_site_occupancy
   _atom_site_fract_x
   _atom_site_fract_y
   _atom_site_fract_z
   _atom_site_adp_type
   _atom_site_B_iso_or_equiv
   _atom_site_type_symbol
   N1         1.0     0.485089      0.975983      0.717992     Biso  1.000000 N
   N2         1.0     0.024017      0.509106      0.384659     Biso  1.000000 N
   N3         1.0     0.490894      0.514911      0.051325     Biso  1.000000 N
   N4         1.0     0.975983      0.485089      0.282008     Biso  1.000000 N
   N5         1.0     0.509106      0.024017      0.615341     Biso  1.000000 N
   N6         1.0     0.514911      0.490894      0.948675     Biso  1.000000 N
   N7         1.0     0.538897      0.806957      0.807304     Biso  1.000000 N
   N8         1.0     0.193043      0.731940      0.473971     Biso  1.000000 N
   N9         1.0     0.268060      0.461103      0.140637     Biso  1.000000 N
   N10        1.0     0.806957      0.538897      0.192696     Biso  1.000000 N
   N11        1.0     0.731940      0.193043      0.526029     Biso  1.000000 N
   N12        1.0     0.461103      0.268060      0.859363     Biso  1.000000 N
   N13        1.0     0.537436      0.716502      0.246068     Biso  1.000000 N
   N14        1.0     0.283498      0.820934      0.912735     Biso  1.000000 N
   N15        1.0     0.179066      0.462564      0.579402     Biso  1.000000 N
   N16        1.0     0.716502      0.537436      0.753932     Biso  1.000000 N
   N17        1.0     0.820934      0.283498      0.087265     Biso  1.000000 N
   N18        1.0     0.462564      0.179066      0.420598     Biso  1.000000 N
   C1         1.0     0.460219      0.921135      0.614007     Biso  1.000000 C
   C2         1.0     0.078865      0.539084      0.280674     Biso  1.000000 C
   C3         1.0     0.460916      0.539781      0.947341     Biso  1.000000 C
   C4         1.0     0.921135      0.460219      0.385993     Biso  1.000000 C
   C5         1.0     0.539084      0.078865      0.719326     Biso  1.000000 C
   C6         1.0     0.539781      0.460916      0.052659     Biso  1.000000 C
   C7         1.0     0.429278      0.868694      0.724463     Biso  1.000000 C
   C8         1.0     0.131306      0.560584      0.391130     Biso  1.000000 C
   C9         1.0     0.439416      0.570722      0.057797     Biso  1.000000 C
   C10        1.0     0.868694      0.429278      0.275537     Biso  1.000000 C
   C11        1.0     0.560584      0.131306      0.608870     Biso  1.000000 C
   C12        1.0     0.570722      0.439416      0.942203     Biso  1.000000 C
   C13        1.0     0.404415      0.810818      0.643191     Biso  1.000000 C
   C14        1.0     0.189182      0.593597      0.309857     Biso  1.000000 C
   C15        1.0     0.406403      0.595585      0.976524     Biso  1.000000 C
   C16        1.0     0.810818      0.404415      0.356809     Biso  1.000000 C
   C17        1.0     0.593597      0.189182      0.690143     Biso  1.000000 C
   C18        1.0     0.595585      0.406403      0.023476     Biso  1.000000 C
   C19        1.0     0.413151      0.805184      0.439859     Biso  1.000000 C
   C20        1.0     0.194816      0.607967      0.106526     Biso  1.000000 C
   C21        1.0     0.392033      0.586849      0.773193     Biso  1.000000 C
   C22        1.0     0.805184      0.413151      0.560141     Biso  1.000000 C
   C23        1.0     0.607967      0.194816      0.893474     Biso  1.000000 C
   C24        1.0     0.586849      0.392033      0.226807     Biso  1.000000 C
   C25        1.0     0.444363      0.859445      0.329014     Biso  1.000000 C
   C26        1.0     0.140555      0.584918      0.995681     Biso  1.000000 C
   C27        1.0     0.415082      0.555637      0.662348     Biso  1.000000 C
   C28        1.0     0.859445      0.444363      0.670986     Biso  1.000000 C
   C29        1.0     0.584918      0.140555      0.004319     Biso  1.000000 C
   C30        1.0     0.555637      0.415082      0.337652     Biso  1.000000 C
   C31        1.0     0.467016      0.915744      0.412204     Biso  1.000000 C
   C32        1.0     0.084256      0.551272      0.078871     Biso  1.000000 C
   C33        1.0     0.448728      0.532984      0.745537     Biso  1.000000 C
   C34        1.0     0.915744      0.467016      0.587796     Biso  1.000000 C
   C35        1.0     0.551272      0.084256      0.921129     Biso  1.000000 C
   C36        1.0     0.532984      0.448728      0.254463     Biso  1.000000 C
   C37        1.0     0.367843      0.758193      0.772115     Biso  1.000000 C
   C38        1.0     0.241807      0.609650      0.438782     Biso  1.000000 C
   C39        1.0     0.390350      0.632157      0.105448     Biso  1.000000 C
   C40        1.0     0.758193      0.367843      0.227885     Biso  1.000000 C
   C41        1.0     0.609650      0.241807      0.561218     Biso  1.000000 C
   C42        1.0     0.632157      0.390350      0.894552     Biso  1.000000 C
   C43        1.0     0.519350      0.777346      0.995640     Biso  1.000000 C
   C44        1.0     0.222654      0.742004      0.662307     Biso  1.000000 C
   C45        1.0     0.257996      0.480650      0.328973     Biso  1.000000 C
   C46        1.0     0.777346      0.519350      0.004360     Biso  1.000000 C
   C47        1.0     0.742004      0.222654      0.337693     Biso  1.000000 C
   C48        1.0     0.480650      0.257996      0.671027     Biso  1.000000 C
   C49        1.0     0.518824      0.777425      0.630346     Biso  1.000000 C
   C50        1.0     0.222575      0.741399      0.297013     Biso  1.000000 C
   C51        1.0     0.258601      0.481176      0.963680     Biso  1.000000 C
   C52        1.0     0.777425      0.518824      0.369654     Biso  1.000000 C
   C53        1.0     0.741399      0.222575      0.702987     Biso  1.000000 C
   C54        1.0     0.481176      0.258601      0.036320     Biso  1.000000 C
   C55        1.0     0.552638      0.742304      0.043656     Biso  1.000000 C
   C56        1.0     0.257696      0.810334      0.710323     Biso  1.000000 C
   C57        1.0     0.189666      0.447362      0.376989     Biso  1.000000 C
   C58        1.0     0.742304      0.552638      0.956344     Biso  1.000000 C
   C59        1.0     0.810334      0.257696      0.289677     Biso  1.000000 C
   C60        1.0     0.447362      0.189666      0.623011     Biso  1.000000 C
   C61        1.0     0.570022      0.684286      0.316918     Biso  1.000000 C
   C62        1.0     0.315714      0.885736      0.983585     Biso  1.000000 C
   C63        1.0     0.114264      0.429978      0.650251     Biso  1.000000 C
   C64        1.0     0.684286      0.570022      0.683082     Biso  1.000000 C
   C65        1.0     0.885736      0.315714      0.016415     Biso  1.000000 C
   C66        1.0     0.429978      0.114264      0.349749     Biso  1.000000 C
   C67        1.0     0.637351      0.727840      0.353941     Biso  1.000000 C
   C68        1.0     0.272160      0.909511      0.020608     Biso  1.000000 C
   C69        1.0     0.090489      0.362649      0.687274     Biso  1.000000 C
   C70        1.0     0.727840      0.637351      0.646059     Biso  1.000000 C
   C71        1.0     0.909511      0.272160      0.979392     Biso  1.000000 C
   C72        1.0     0.362649      0.090489      0.312726     Biso  1.000000 C
   O1         1.0     0.356601      0.769057      0.945587     Biso  1.000000 O
   O2         1.0     0.230943      0.587545      0.612254     Biso  1.000000 O
   O3         1.0     0.412455      0.643399      0.278921     Biso  1.000000 O
   O4         1.0     0.769057      0.356601      0.054413     Biso  1.000000 O
   O5         1.0     0.587545      0.230943      0.387746     Biso  1.000000 O
   O6         1.0     0.643399      0.412455      0.721079     Biso  1.000000 O
   O7         1.0     0.346009      0.703875      0.711690     Biso  1.000000 O
   O8         1.0     0.296125      0.642134      0.378357     Biso  1.000000 O
   O9         1.0     0.357866      0.653991      0.045023     Biso  1.000000 O
   O10        1.0     0.703875      0.346009      0.288310     Biso  1.000000 O
   O11        1.0     0.642134      0.296125      0.621643     Biso  1.000000 O
   O12        1.0     0.653991      0.357866      0.954977     Biso  1.000000 O
   O13        1.0     0.394578      0.752237      0.354215     Biso  1.000000 O
   O14        1.0     0.247763      0.642341      0.020882     Biso  1.000000 O
   O15        1.0     0.357659      0.605422      0.687549     Biso  1.000000 O
   O16        1.0     0.752237      0.394578      0.645785     Biso  1.000000 O
   O17        1.0     0.642341      0.247763      0.979118     Biso  1.000000 O
   O18        1.0     0.605422      0.357659      0.312451     Biso  1.000000 O
   O19        1.0     0.471731      0.724015      0.630510     Biso  1.000000 O
   O20        1.0     0.275985      0.747716      0.297177     Biso  1.000000 O
   O21        1.0     0.252284      0.528269      0.963843     Biso  1.000000 O
   O22        1.0     0.724015      0.471731      0.369490     Biso  1.000000 O
   O23        1.0     0.747716      0.275985      0.702823     Biso  1.000000 O
   O24        1.0     0.528269      0.252284      0.036157     Biso  1.000000 O
   O25        1.0     0.549759      0.805723      0.480872     Biso  1.000000 O
   O26        1.0     0.194277      0.744036      0.147539     Biso  1.000000 O
   O27        1.0     0.255964      0.450241      0.814205     Biso  1.000000 O
   O28        1.0     0.805723      0.549759      0.519128     Biso  1.000000 O
   O29        1.0     0.744036      0.194277      0.852461     Biso  1.000000 O
   O30        1.0     0.450241      0.255964      0.185795     Biso  1.000000 O
   H1         1.0     0.574659      0.447924      0.788138     Biso  1.000000 H
   H2         1.0     0.552076      0.126735      0.454805     Biso  1.000000 H
   H3         1.0     0.873265      0.425341      0.121472     Biso  1.000000 H
   H4         1.0     0.447924      0.574659      0.211862     Biso  1.000000 H
   H5         1.0     0.126735      0.552076      0.545195     Biso  1.000000 H
   H6         1.0     0.425341      0.873265      0.878528     Biso  1.000000 H
   H7         1.0     0.548744      0.403562      0.490188     Biso  1.000000 H
   H8         1.0     0.596438      0.145181      0.156854     Biso  1.000000 H
   H9         1.0     0.854819      0.451256      0.823521     Biso  1.000000 H
   H10        1.0     0.403562      0.548744      0.509812     Biso  1.000000 H
   H11        1.0     0.145181      0.596438      0.843146     Biso  1.000000 H
   H12        1.0     0.451256      0.854819      0.176479     Biso  1.000000 H
   H13        1.0     0.508179      0.464533      0.340150     Biso  1.000000 H
   H14        1.0     0.535467      0.043646      0.006817     Biso  1.000000 H
   H15        1.0     0.956354      0.491821      0.673484     Biso  1.000000 H
   H16        1.0     0.464533      0.508179      0.659850     Biso  1.000000 H
   H17        1.0     0.043646      0.535467      0.993183     Biso  1.000000 H
   H18        1.0     0.491821      0.956354      0.326516     Biso  1.000000 H
   H19        1.0     0.470583      0.746789      0.992673     Biso  1.000000 H
   H20        1.0     0.253211      0.723794      0.659339     Biso  1.000000 H
   H21        1.0     0.276206      0.529417      0.326006     Biso  1.000000 H
   H22        1.0     0.746789      0.470583      0.007327     Biso  1.000000 H
   H23        1.0     0.723794      0.253211      0.340661     Biso  1.000000 H
   H24        1.0     0.529417      0.276206      0.673994     Biso  1.000000 H
   H25        1.0     0.539976      0.705113      0.941851     Biso  1.000000 H
   H26        1.0     0.294887      0.834863      0.608518     Biso  1.000000 H
   H27        1.0     0.165137      0.460024      0.275185     Biso  1.000000 H
   H28        1.0     0.705113      0.539976      0.058149     Biso  1.000000 H
   H29        1.0     0.834863      0.294887      0.391482     Biso  1.000000 H
   H30        1.0     0.460024      0.165137      0.724815     Biso  1.000000 H
   H31        1.0     0.529274      0.811519      0.107363     Biso  1.000000 H
   H32        1.0     0.188481      0.717755      0.774029     Biso  1.000000 H
   H33        1.0     0.282245      0.470726      0.440696     Biso  1.000000 H
   H34        1.0     0.811519      0.529274      0.892637     Biso  1.000000 H
   H35        1.0     0.717755      0.188481      0.225971     Biso  1.000000 H
   H36        1.0     0.470726      0.282245      0.559304     Biso  1.000000 H
   H37        1.0     0.601397      0.773050      0.037041     Biso  1.000000 H
   H38        1.0     0.226950      0.828347      0.703708     Biso  1.000000 H
   H39        1.0     0.171653      0.398603      0.370375     Biso  1.000000 H
   H40        1.0     0.773050      0.601397      0.962959     Biso  1.000000 H
   H41        1.0     0.828347      0.226950      0.296292     Biso  1.000000 H
   H42        1.0     0.398603      0.171653      0.629625     Biso  1.000000 H
   H43        1.0     0.544730      0.752475      0.341234     Biso  1.000000 H
   H44        1.0     0.247525      0.792255      0.007901     Biso  1.000000 H
   H45        1.0     0.207745      0.455270      0.674567     Biso  1.000000 H
   H46        1.0     0.752475      0.544730      0.658766     Biso  1.000000 H
   H47        1.0     0.792255      0.247525      0.992099     Biso  1.000000 H
   H48        1.0     0.455270      0.207745      0.325433     Biso  1.000000 H
   H49        1.0     0.491134      0.686324      0.256106     Biso  1.000000 H
   H50        1.0     0.313676      0.804810      0.922772     Biso  1.000000 H
   H51        1.0     0.195190      0.508866      0.589439     Biso  1.000000 H
   H52        1.0     0.686324      0.491134      0.743894     Biso  1.000000 H
   H53        1.0     0.804810      0.313676      0.077228     Biso  1.000000 H
   H54        1.0     0.508866      0.195190      0.410561     Biso  1.000000 H
   H55        1.0     0.546965      0.661409      0.450183     Biso  1.000000 H
   H56        1.0     0.338591      0.885557      0.116850     Biso  1.000000 H
   H57        1.0     0.114443      0.453034      0.783517     Biso  1.000000 H
   H58        1.0     0.661409      0.546965      0.549817     Biso  1.000000 H
   H59        1.0     0.885557      0.338591      0.883150     Biso  1.000000 H
   H60        1.0     0.453034      0.114443      0.216483     Biso  1.000000 H
   H61        1.0     0.562820      0.649730      0.210486     Biso  1.000000 H
   H62        1.0     0.350270      0.913090      0.877153     Biso  1.000000 H
   H63        1.0     0.086910      0.437180      0.543820     Biso  1.000000 H
   H64        1.0     0.649730      0.562820      0.789514     Biso  1.000000 H
   H65        1.0     0.913090      0.350270      0.122847     Biso  1.000000 H
   H66        1.0     0.437180      0.086910      0.456180     Biso  1.000000 H
   H67        1.0     0.577717      0.847110      0.800612     Biso  1.000000 H
   H68        1.0     0.152890      0.730607      0.467279     Biso  1.000000 H
   H69        1.0     0.269393      0.422283      0.133945     Biso  1.000000 H
   H70        1.0     0.847110      0.577717      0.199388     Biso  1.000000 H
   H71        1.0     0.730607      0.152890      0.532721     Biso  1.000000 H
   H72        1.0     0.422283      0.269393      0.866055     Biso  1.000000 H
   H73        1.0     0.657340      0.702724      0.417697     Biso  1.000000 H
   H74        1.0     0.297276      0.954617      0.084364     Biso  1.000000 H
   H75        1.0     0.045383      0.342660      0.751031     Biso  1.000000 H
   H76        1.0     0.702724      0.657340      0.582303     Biso  1.000000 H
   H77        1.0     0.954617      0.297276      0.915636     Biso  1.000000 H
   H78        1.0     0.342660      0.045383      0.248969     Biso  1.000000 H
   H79        1.0     0.748669      0.661995      0.779189     Biso  1.000000 H
   H80        1.0     0.338005      0.086674      0.445855     Biso  1.000000 H
   H81        1.0     0.913326      0.251331      0.112522     Biso  1.000000 H
   H82        1.0     0.661995      0.748669      0.220811     Biso  1.000000 H
   H83        1.0     0.086674      0.338005      0.554145     Biso  1.000000 H
   H84        1.0     0.251331      0.913326      0.887478     Biso  1.000000 H
   H85        1.0     0.763742      0.643856      0.545989     Biso  1.000000 H
   H86        1.0     0.356144      0.119886      0.212655     Biso  1.000000 H
   H87        1.0     0.880114      0.236258      0.879322     Biso  1.000000 H
   H88        1.0     0.643856      0.763742      0.454011     Biso  1.000000 H
   H89        1.0     0.119886      0.356144      0.787345     Biso  1.000000 H
   H90        1.0     0.236258      0.880114      0.120678     Biso  1.000000 H
   Mg1        1.0     0.387314      0.678359      0.503973     Biso  1.000000 Mg
   Mg2        1.0     0.321641      0.708955      0.170640     Biso  1.000000 Mg
   Mg3        1.0     0.291045      0.612686      0.837306     Biso  1.000000 Mg
   Mg4        1.0     0.678359      0.387314      0.496027     Biso  1.000000 Mg
   Mg5        1.0     0.708955      0.321641      0.829360     Biso  1.000000 Mg
   Mg6        1.0     0.612686      0.291045      0.162694     Biso  1.000000 Mg
